# Supplementary material for: Ichneumonidae species (Hymenoptera) new to Iraq recorded from Kurdistan
Source: Biodivers Data J. 2025 Jul 18;13:e161156. doi: 10.3897/BDJ.13.e161156 (PMC12296575; doi:10.3897/BDJ.13.e161156)
Supplement: XML Treatment for Pimplinae [file BDJ.13.e161156-treatment15.xml]

<!DOCTYPE tp:taxon-treatment
  PUBLIC "-//TaxonX//DTD Taxonomic Treatment Publishing DTD v0 20100105//EN" "tax-treatment-NSO.dtd">
<tp:taxon-treatment xmlns:tp="http://www.plazi.org/taxpub"><tp:treatment-meta><mixed-citation publication-type="journal"><person-group><name><surname>Hamad</surname><given-names>Srwa Kareem</given-names></name></person-group><article-title><tp:taxon-name><tp:taxon-name-part taxon-name-part-type="family">Ichneumonidae</tp:taxon-name-part></tp:taxon-name> species (<tp:taxon-name><tp:taxon-name-part taxon-name-part-type="order">Hymenoptera</tp:taxon-name-part></tp:taxon-name>) new to Iraq recorded from Kurdistan</article-title><source>Biodivers Data J</source><day>18</day><month>07</month><year>2025</year><volume>13</volume><pub-id pub-id-type="doi">10.3897/BDJ.13.e161156</pub-id></mixed-citation></tp:treatment-meta><tp:nomenclature><tp:taxon-name>
              <object-id xmlns:xlink="http://www.w3.org/1999/xlink" content-type="arpha" xlink:type="simple">039AF8D0-31EC-5C60-8E0D-8E8FCD86D86C</object-id>
              <tp:taxon-name-part taxon-name-part-type="subfamily">Pimplinae</tp:taxon-name-part>
            </tp:taxon-name><tp:taxon-authority>Wesmael, 1845</tp:taxon-authority></tp:nomenclature></tp:taxon-treatment>
